# Supplementary material for: Capturing Differences in the Regulation of LRRK2 Dynamics and Conformational States by Small Molecule Kinase Inhibitors
Source: ACS Chem Biol. 2023 Apr 12;18(4):810–21. doi: 10.1021/acschembio.2c00868 (PMC10127209; doi:10.1021/acschembio.2c00868)
Supplement: Supplementary file 2 — cb2c00868_si_002.xlsx [file cb2c00868_si_002.xlsx]

## Sheet: HDX_data
Protein	Start	End	PepID	size	Sequence	MaxUptake	MHP	State	Exposure (min)	Center	Center SD	RT	RT SD	Uptake_corr	Uptake_SD_corr	Percent_Uptake_corr
LRRK2_RCKW	1391	1401	14	11	NVWDFAGREEF	10	1369.62	WT no inhibitor	0	1370.51	0.010682	4.65392	0.003193	0	0	0
LRRK2_RCKW	1391	1401	14	11	NVWDFAGREEF	10	1369.62	WT no inhibitor	0.5	1373.23	0.055489	4.67626	0.003364	3.48842	0.0724449	34.8842
LRRK2_RCKW	1391	1401	14	11	NVWDFAGREEF	10	1369.62	WT no inhibitor	1	1373.34	0.065465	4.68	0.003603	3.77899	0.0884413	37.7899
LRRK2_RCKW	1391	1401	14	11	NVWDFAGREEF	10	1369.62	WT no inhibitor	2	1373.5	0.049186	4.68693	0.005369	4.15765	0.0699056	41.5765
LRRK2_RCKW	1391	1401	14	11	NVWDFAGREEF	10	1369.62	WT MLI-2	0	1370.49	0.059917	4.61525	0.009218	0	0	0
LRRK2_RCKW	1391	1401	14	11	NVWDFAGREEF	10	1369.62	WT MLI-2	0.5	1373.03	0.051182	4.6179	0.007729	3.26458	0.101027	32.6458
LRRK2_RCKW	1391	1401	14	11	NVWDFAGREEF	10	1369.62	WT MLI-2	1	1373.32	0.226556	4.62902	0.010586	3.7781	0.31246	37.781
LRRK2_RCKW	1391	1401	14	11	NVWDFAGREEF	10	1369.62	WT MLI-2	2	1373.36	0.013848	4.65107	0.002509	3.99536	0.0854125	39.9536
LRRK2_RCKW	1391	1401	14	11	NVWDFAGREEF	10	1369.62	WT rebastinib	0	1370.58	0.014257	4.9542	0.001663	0	0	0
LRRK2_RCKW	1391	1401	14	11	NVWDFAGREEF	10	1369.62	WT rebastinib	0.5	1372.79	0.031562	4.95188	0.009043	2.83445	0.0444013	28.3445
LRRK2_RCKW	1391	1401	14	11	NVWDFAGREEF	10	1369.62	WT rebastinib	1	1372.97	0.014129	4.95075	0.002076	3.18372	0.0267627	31.8372
LRRK2_RCKW	1391	1401	14	11	NVWDFAGREEF	10	1369.62	WT rebastinib	2	1373.16	0.010627	4.95205	0.003433	3.58017	0.0246972	35.8017
LRRK2_RCKW	1402	1415	17	14	YSTHPHFMTQRALY	12	1751.83	WT no inhibitor	0	1752.87	0.009501	3.53017	0.002232	0	0	0
LRRK2_RCKW	1402	1415	17	14	YSTHPHFMTQRALY	12	1751.83	WT no inhibitor	0.5	1755.84	0.021633	3.53648	0.003804	3.81493	0.0302923	31.791
LRRK2_RCKW	1402	1415	17	14	YSTHPHFMTQRALY	12	1751.83	WT no inhibitor	1	1755.99	0.018242	3.5369	0.006486	4.15744	0.027424	34.6454
LRRK2_RCKW	1402	1415	17	14	YSTHPHFMTQRALY	12	1751.83	WT no inhibitor	2	1756.1	0.038134	3.54004	0.002545	4.49096	0.0545819	37.4246
LRRK2_RCKW	1402	1415	17	14	YSTHPHFMTQRALY	12	1751.83	WT MLI-2	0	1752.87	0.019145	3.53234	0.01445	0	0	0
LRRK2_RCKW	1402	1415	17	14	YSTHPHFMTQRALY	12	1751.83	WT MLI-2	0.5	1755.72	0.019218	3.53736	0.001476	3.6472	0.0347769	30.3933
LRRK2_RCKW	1402	1415	17	14	YSTHPHFMTQRALY	12	1751.83	WT MLI-2	1	1755.95	0.083977	3.54017	0.006197	4.10272	0.114841	34.1893
LRRK2_RCKW	1402	1415	17	14	YSTHPHFMTQRALY	12	1751.83	WT MLI-2	2	1755.89	0.02166	3.54483	0.00108	4.18929	0.04015	34.9108
LRRK2_RCKW	1402	1415	17	14	YSTHPHFMTQRALY	12	1751.83	WT rebastinib	0	1753.01	0.026419	3.63232	0.002016	0	0	0
LRRK2_RCKW	1402	1415	17	14	YSTHPHFMTQRALY	12	1751.83	WT rebastinib	0.5	1755.58	0.018462	3.63474	0.004147	3.30028	0.0413218	27.5024
LRRK2_RCKW	1402	1415	17	14	YSTHPHFMTQRALY	12	1751.83	WT rebastinib	1	1755.82	0.024525	3.63256	0.002034	3.75081	0.048064	31.2567
LRRK2_RCKW	1402	1415	17	14	YSTHPHFMTQRALY	12	1751.83	WT rebastinib	2	1755.89	0.029177	3.63207	0.003678	4.00432	0.0546681	33.3694
LRRK2_RCKW	1436	1449	27	14	FNIKARASSSPVIL	12	1502.87	WT no inhibitor	0	1503.69	0.01003	3.77811	0.003569	0	0	0
LRRK2_RCKW	1436	1449	27	14	FNIKARASSSPVIL	12	1502.87	WT no inhibitor	0.5	1506.64	0.067594	3.78165	0.003706	3.77675	0.0876077	31.4729
LRRK2_RCKW	1436	1449	27	14	FNIKARASSSPVIL	12	1502.87	WT no inhibitor	1	1507.05	0.011077	3.78587	0.003735	4.47547	0.019924	37.2956
LRRK2_RCKW	1436	1449	27	14	FNIKARASSSPVIL	12	1502.87	WT no inhibitor	2	1507.28	0.032475	3.79111	0.005481	4.98305	0.0472056	41.5254
LRRK2_RCKW	1436	1449	27	14	FNIKARASSSPVIL	12	1502.87	WT MLI-2	0	1503.69	0.020697	3.77849	0.013021	0	0	0
LRRK2_RCKW	1436	1449	27	14	FNIKARASSSPVIL	12	1502.87	WT MLI-2	0.5	1507.2	0.009385	3.78125	0.001575	4.50236	0.0291346	37.5197
LRRK2_RCKW	1436	1449	27	14	FNIKARASSSPVIL	12	1502.87	WT MLI-2	1	1507.62	0.110574	3.78146	0.005082	5.23947	0.149992	43.6622
LRRK2_RCKW	1436	1449	27	14	FNIKARASSSPVIL	12	1502.87	WT MLI-2	2	1507.68	0.03303	3.78636	0.000357	5.54658	0.0541375	46.2215
LRRK2_RCKW	1436	1449	27	14	FNIKARASSSPVIL	12	1502.87	WT rebastinib	0	1503.69	0.029339	3.92214	0.002697	0	0	0
LRRK2_RCKW	1436	1449	27	14	FNIKARASSSPVIL	12	1502.87	WT rebastinib	0.5	1506.49	0.120741	3.92799	0.002053	3.58446	0.159301	29.8705
LRRK2_RCKW	1436	1449	27	14	FNIKARASSSPVIL	12	1502.87	WT rebastinib	1	1507.09	0.049343	3.92327	0.002422	4.5334	0.0765413	37.7783
LRRK2_RCKW	1436	1449	27	14	FNIKARASSSPVIL	12	1502.87	WT rebastinib	2	1507.47	0.035642	3.92512	0.004248	5.25412	0.0641167	43.7844
LRRK2_RCKW	1467	1484	32	18	SKITKELLNKRGFPAIRD	16	2086.21	WT no inhibitor	0	2087.32	0.020873	3.38786	0.005117	0	0	0
LRRK2_RCKW	1467	1484	32	18	SKITKELLNKRGFPAIRD	16	2086.21	WT no inhibitor	0.5	2094.06	0.063287	3.39779	0.003065	8.64245	0.0854372	54.0153
LRRK2_RCKW	1467	1484	32	18	SKITKELLNKRGFPAIRD	16	2086.21	WT no inhibitor	1	2094.95	0.037734	3.39037	0.004116	10.186	0.057496	63.6627
LRRK2_RCKW	1467	1484	32	18	SKITKELLNKRGFPAIRD	16	2086.21	WT no inhibitor	2	2095.56	0.133305	3.39611	0.003615	11.4535	0.187401	71.5844
LRRK2_RCKW	1467	1484	32	18	SKITKELLNKRGFPAIRD	16	2086.21	WT MLI-2	0	2087.29	0.020032	3.3906	0.014854	0	0	0
LRRK2_RCKW	1467	1484	32	18	SKITKELLNKRGFPAIRD	16	2086.21	WT MLI-2	0.5	2094.24	0.007497	3.39275	0.00175	8.907	0.0274218	55.6687
LRRK2_RCKW	1467	1484	32	18	SKITKELLNKRGFPAIRD	16	2086.21	WT MLI-2	1	2095.1	0.004073	3.39069	0.004979	10.4062	0.027256	65.0387
LRRK2_RCKW	1467	1484	32	18	SKITKELLNKRGFPAIRD	16	2086.21	WT MLI-2	2	2095.58	0.078058	3.39401	0.00691	11.5133	0.111928	71.958
LRRK2_RCKW	1467	1484	32	18	SKITKELLNKRGFPAIRD	16	2086.21	WT rebastinib	0	2087.37	0.034248	3.48274	0.010921	0	0	0
LRRK2_RCKW	1467	1484	32	18	SKITKELLNKRGFPAIRD	16	2086.21	WT rebastinib	0.5	2093.08	0.203563	3.47847	0.012598	7.3269	0.264646	45.7931
LRRK2_RCKW	1467	1484	32	18	SKITKELLNKRGFPAIRD	16	2086.21	WT rebastinib	1	2093.99	0.412956	3.47647	0.011066	8.825	0.552497	55.1562
LRRK2_RCKW	1467	1484	32	18	SKITKELLNKRGFPAIRD	16	2086.21	WT rebastinib	2	2094.61	0.367956	3.4726	0.010236	10.0628	0.51326	62.8923
LRRK2_RCKW	1597	1607	76	11	FVEPKWLCKIM	9	1393.74	WT no inhibitor	0	1394.65	0.010344	4.60452	0.005714	0	0	0
LRRK2_RCKW	1597	1607	76	11	FVEPKWLCKIM	9	1393.74	WT no inhibitor	0.5	1395.83	0.02709	4.63377	0.002697	1.51771	0.0371769	16.8634
LRRK2_RCKW	1597	1607	76	11	FVEPKWLCKIM	9	1393.74	WT no inhibitor	1	1396.18	0.013147	4.635	0.005445	2.04508	0.0223053	22.7232
LRRK2_RCKW	1597	1607	76	11	FVEPKWLCKIM	9	1393.74	WT no inhibitor	2	1396.5	0.055702	4.6499	0.007096	2.57362	0.0786875	28.5958
LRRK2_RCKW	1597	1607	76	11	FVEPKWLCKIM	9	1393.74	WT MLI-2	0	1394.62	0.042158	4.57073	0.009195	0	0	0
LRRK2_RCKW	1597	1607	76	11	FVEPKWLCKIM	9	1393.74	WT MLI-2	0.5	1395.74	0.030437	4.57247	0.007412	1.44121	0.0666628	16.0134
LRRK2_RCKW	1597	1607	76	11	FVEPKWLCKIM	9	1393.74	WT MLI-2	1	1396.11	0.026699	4.58361	0.009883	1.98745	0.0665347	22.0827
LRRK2_RCKW	1597	1607	76	11	FVEPKWLCKIM	9	1393.74	WT MLI-2	2	1396.51	0.019649	4.6033	0.005187	2.62268	0.0646014	29.1409
LRRK2_RCKW	1597	1607	76	11	FVEPKWLCKIM	9	1393.74	WT rebastinib	0	1394.78	0.118421	4.92772	0.002954	0	0	0
LRRK2_RCKW	1597	1607	76	11	FVEPKWLCKIM	9	1393.74	WT rebastinib	0.5	1395.48	0.008824	4.91937	0.001117	0.886585	0.152242	9.85094
LRRK2_RCKW	1597	1607	76	11	FVEPKWLCKIM	9	1393.74	WT rebastinib	1	1395.64	0.027844	4.92619	0.001944	1.14041	0.1622	12.6712
LRRK2_RCKW	1597	1607	76	11	FVEPKWLCKIM	9	1393.74	WT rebastinib	2	1395.83	0.02318	4.93311	0.002607	1.44785	0.167594	16.0872
LRRK2_RCKW	1666	1673	91	8	YLLVPSSL	6	891.519	WT no inhibitor	0	891.924	0.013648	4.73528	0.00369	0	0	0
LRRK2_RCKW	1666	1673	91	8	YLLVPSSL	6	891.519	WT no inhibitor	0.5	893.525	0.01951	4.76206	0.002519	2.05247	0.0305256	34.2078
LRRK2_RCKW	1666	1673	91	8	YLLVPSSL	6	891.519	WT no inhibitor	1	893.775	0.028561	4.76176	0.004504	2.46677	0.0422053	41.1128
LRRK2_RCKW	1666	1673	91	8	YLLVPSSL	6	891.519	WT no inhibitor	2	894.05	0.02798	4.77038	0.005159	2.95247	0.0432375	49.2079
LRRK2_RCKW	1666	1673	91	8	YLLVPSSL	6	891.519	WT MLI-2	0	891.926	0.022774	4.70525	0.00484	0	0	0
LRRK2_RCKW	1666	1673	91	8	YLLVPSSL	6	891.519	WT MLI-2	0.5	893.354	0.037257	4.70173	0.00705	1.8309	0.0559821	30.515
LRRK2_RCKW	1666	1673	91	8	YLLVPSSL	6	891.519	WT MLI-2	1	893.698	0.091784	4.71341	0.009623	2.36326	0.126089	39.3877
LRRK2_RCKW	1666	1673	91	8	YLLVPSSL	6	891.519	WT MLI-2	2	893.983	0.03468	4.73639	0.003737	2.85765	0.0576236	47.6274
LRRK2_RCKW	1666	1673	91	8	YLLVPSSL	6	891.519	WT rebastinib	0	891.951	0.002798	5.02867	0.001835	0	0	0
LRRK2_RCKW	1666	1673	91	8	YLLVPSSL	6	891.519	WT rebastinib	0.5	893.207	0.028768	5.02785	0.007348	1.61007	0.0370564	26.8345
LRRK2_RCKW	1666	1673	91	8	YLLVPSSL	6	891.519	WT rebastinib	1	893.418	0.013688	5.02788	0.002064	1.95551	0.018628	32.5918
LRRK2_RCKW	1666	1673	91	8	YLLVPSSL	6	891.519	WT rebastinib	2	893.666	0.01214	5.02969	0.003081	2.38233	0.0173028	39.7055
LRRK2_RCKW	1788	1797	133	10	MEEWFPGLLE	8	1250.58	WT no inhibitor	0	1251.29	0.01825	5.36097	0.004538	0	0	0
LRRK2_RCKW	1788	1797	133	10	MEEWFPGLLE	8	1250.58	WT no inhibitor	0.5	1253.27	0.025163	5.40611	0.002259	2.53533	0.0398526	31.6917
LRRK2_RCKW	1788	1797	133	10	MEEWFPGLLE	8	1250.58	WT no inhibitor	1	1253.77	0.081946	5.3918	0.010139	3.30779	0.111939	41.3474
LRRK2_RCKW	1788	1797	133	10	MEEWFPGLLE	8	1250.58	WT no inhibitor	2	1254.09	0.055271	5.40769	0.013725	3.87715	0.0808417	48.4644
LRRK2_RCKW	1788	1797	133	10	MEEWFPGLLE	8	1250.58	WT MLI-2	0	1251.24	0.038432	5.29315	0.007583	0	0	0
LRRK2_RCKW	1788	1797	133	10	MEEWFPGLLE	8	1250.58	WT MLI-2	0.5	1252.82	0.034137	5.30056	0.005618	2.02463	0.0659026	25.3079
LRRK2_RCKW	1788	1797	133	10	MEEWFPGLLE	8	1250.58	WT MLI-2	1	1253.15	0.027016	5.31166	0.01456	2.55356	0.062636	31.9195
LRRK2_RCKW	1788	1797	133	10	MEEWFPGLLE	8	1250.58	WT MLI-2	2	1253.45	0.049915	5.35312	0.004137	3.07466	0.0874944	38.4333
LRRK2_RCKW	1788	1797	133	10	MEEWFPGLLE	8	1250.58	WT rebastinib	0	1251.3	0.023075	5.69832	0.002973	0	0	0
LRRK2_RCKW	1788	1797	133	10	MEEWFPGLLE	8	1250.58	WT rebastinib	0.5	1253.39	0.069448	5.69153	0.009711	2.67556	0.0938218	33.4444
LRRK2_RCKW	1788	1797	133	10	MEEWFPGLLE	8	1250.58	WT rebastinib	1	1253.8	0.027452	5.69741	0.002587	3.33145	0.047816	41.6431
LRRK2_RCKW	1788	1797	133	10	MEEWFPGLLE	8	1250.58	WT rebastinib	2	1253.96	0.010514	5.69704	0.002633	3.69692	0.0352181	46.2115
LRRK2_RCKW	1876	1883	157	8	EFEQAPEF	6	996.431	WT no inhibitor	0	996.905	0.029751	4.20788	0.00631	0	0	0
LRRK2_RCKW	1876	1883	157	8	EFEQAPEF	6	996.431	WT no inhibitor	0.5	999.396	0.073115	4.22046	0.004807	3.19399	0.101201	53.2332
LRRK2_RCKW	1876	1883	157	8	EFEQAPEF	6	996.431	WT no inhibitor	1	999.904	0.079396	4.22628	0.003435	3.99838	0.113049	66.6396
LRRK2_RCKW	1876	1883	157	8	EFEQAPEF	6	996.431	WT no inhibitor	2	1000.21	0.066672	4.22972	0.000601	4.58551	0.101401	76.4252
LRRK2_RCKW	1876	1883	157	8	EFEQAPEF	6	996.431	WT MLI-2	0	996.823	0.033849	4.20538	0.0063	0	0	0
LRRK2_RCKW	1876	1883	157	8	EFEQAPEF	6	996.431	WT MLI-2	0.5	998.962	0.041456	4.20304	0.003833	2.74258	0.0686154	45.7096
LRRK2_RCKW	1876	1883	157	8	EFEQAPEF	6	996.431	WT MLI-2	1	999.112	0.051363	4.20383	0.005034	3.05217	0.0820187	50.8695
LRRK2_RCKW	1876	1883	157	8	EFEQAPEF	6	996.431	WT MLI-2	2	999.203	0.005922	4.2196	0.003788	3.30686	0.0477264	55.1144
LRRK2_RCKW	1876	1883	157	8	EFEQAPEF	6	996.431	WT rebastinib	0	996.901	0.014397	4.36972	0.003887	0	0	0
LRRK2_RCKW	1876	1883	157	8	EFEQAPEF	6	996.431	WT rebastinib	0.5	999.185	0.051914	4.3727	0.001355	2.92734	0.0690679	48.789
LRRK2_RCKW	1876	1883	157	8	EFEQAPEF	6	996.431	WT rebastinib	1	999.428	0.023554	4.37008	0.001842	3.36963	0.036808	56.1606
LRRK2_RCKW	1876	1883	157	8	EFEQAPEF	6	996.431	WT rebastinib	2	999.574	0.026281	4.36745	0.002877	3.7117	0.0416208	61.8617
LRRK2_RCKW	1884	1893	162	10	LLGDGSFGSV	9	951.478	WT no inhibitor	0	951.917	0.003993	4.37005	0.005721	0	0	0
LRRK2_RCKW	1884	1893	162	10	LLGDGSFGSV	9	951.478	WT no inhibitor	0.5	956.151	0.032348	4.38654	0.004589	5.42722	0.0417872	60.3025
LRRK2_RCKW	1884	1893	162	10	LLGDGSFGSV	9	951.478	WT no inhibitor	1	956.213	0.018831	4.39175	0.002248	5.72739	0.0256667	63.6377
LRRK2_RCKW	1884	1893	162	10	LLGDGSFGSV	9	951.478	WT no inhibitor	2	956.183	0.044163	4.39472	0.003953	5.92393	0.0615875	65.8215
LRRK2_RCKW	1884	1893	162	10	LLGDGSFGSV	9	951.478	WT MLI-2	0	951.921	0.014662	4.35933	0.00781	0	0	0
LRRK2_RCKW	1884	1893	162	10	LLGDGSFGSV	9	951.478	WT MLI-2	0.5	955.12	0.033037	4.3526	0.004042	4.10195	0.0463397	45.5772
LRRK2_RCKW	1884	1893	162	10	LLGDGSFGSV	9	951.478	WT MLI-2	1	955.389	0.010222	4.36267	0.00691	4.62435	0.023832	51.3816
LRRK2_RCKW	1884	1893	162	10	LLGDGSFGSV	9	951.478	WT MLI-2	2	955.494	0.032792	4.37834	0.005149	4.9624	0.0498903	55.1377
LRRK2_RCKW	1884	1893	162	10	LLGDGSFGSV	9	951.478	WT rebastinib	0	951.929	0.018894	4.57207	0.002054	0	0	0
LRRK2_RCKW	1884	1893	162	10	LLGDGSFGSV	9	951.478	WT rebastinib	0.5	956.319	0.062924	4.57235	0.002382	5.62882	0.0842308	62.5424
LRRK2_RCKW	1884	1893	162	10	LLGDGSFGSV	9	951.478	WT rebastinib	1	956.303	0.048724	4.5719	0.00144	5.83217	0.06968	64.8018
LRRK2_RCKW	1884	1893	162	10	LLGDGSFGSV	9	951.478	WT rebastinib	2	956.054	0.01651	4.57013	0.002161	5.7292	0.0348486	63.6578
LRRK2_RCKW	1905	1916	172	12	VKIFNKHTSLRL	11	1455.88	WT no inhibitor	0	1456.69	0.003303	3.30517	0.005892	0	0	0
LRRK2_RCKW	1905	1916	172	12	VKIFNKHTSLRL	11	1455.88	WT no inhibitor	0.5	1460.21	0.027993	3.31277	0.002972	4.50967	0.0361372	40.997
LRRK2_RCKW	1905	1916	172	12	VKIFNKHTSLRL	11	1455.88	WT no inhibitor	1	1460.57	0.019407	3.31273	0.004321	5.16649	0.026248	46.9681
LRRK2_RCKW	1905	1916	172	12	VKIFNKHTSLRL	11	1455.88	WT no inhibitor	2	1460.87	0.048174	3.31734	0.004373	5.8003	0.0670653	52.73
LRRK2_RCKW	1905	1916	172	12	VKIFNKHTSLRL	11	1455.88	WT MLI-2	0	1456.66	0.009397	3.30966	0.01715	0	0	0
LRRK2_RCKW	1905	1916	172	12	VKIFNKHTSLRL	11	1455.88	WT MLI-2	0.5	1459.77	0.040153	3.31428	0.001557	3.98938	0.0528692	36.2671
LRRK2_RCKW	1905	1916	172	12	VKIFNKHTSLRL	11	1455.88	WT MLI-2	1	1459.76	0.048535	3.31358	0.002195	4.1353	0.065916	37.5936
LRRK2_RCKW	1905	1916	172	12	VKIFNKHTSLRL	11	1455.88	WT MLI-2	2	1459.83	0.024697	3.31118	0.002437	4.40013	0.0367	40.0012
LRRK2_RCKW	1905	1916	172	12	VKIFNKHTSLRL	11	1455.88	WT rebastinib	0	1456.68	0.00792	3.40601	0.000544	0	0	0
LRRK2_RCKW	1905	1916	172	12	VKIFNKHTSLRL	11	1455.88	WT rebastinib	0.5	1460.24	0.027779	3.40333	0.002521	4.55937	0.0370333	41.4488
LRRK2_RCKW	1905	1916	172	12	VKIFNKHTSLRL	11	1455.88	WT rebastinib	1	1460.37	0.030067	3.40018	0.001836	4.91457	0.0414573	44.6779
LRRK2_RCKW	1905	1916	172	12	VKIFNKHTSLRL	11	1455.88	WT rebastinib	2	1460.24	0.045915	3.39889	0.002015	4.94888	0.0647125	44.9898
LRRK2_RCKW	1922	1932	176	11	VVLCHLHHPSL	9	1254.68	WT no inhibitor	0	1255.39	0.02619	3.40462	0.002463	0	0	0
LRRK2_RCKW	1922	1932	176	11	VVLCHLHHPSL	9	1254.68	WT no inhibitor	0.5	1255.86	0.020428	3.41074	0.002894	0.602759	0.0425833	6.69732
LRRK2_RCKW	1922	1932	176	11	VVLCHLHHPSL	9	1254.68	WT no inhibitor	1	1256.02	0.039358	3.41198	0.004579	0.837763	0.0630333	9.30847
LRRK2_RCKW	1922	1932	176	11	VVLCHLHHPSL	9	1254.68	WT no inhibitor	2	1256.34	0.007318	3.41751	0.004185	1.31713	0.0377681	14.6348
LRRK2_RCKW	1922	1932	176	11	VVLCHLHHPSL	9	1254.68	WT MLI-2	0	1255.37	0.0177	3.41089	0.013531	0	0	0
LRRK2_RCKW	1922	1932	176	11	VVLCHLHHPSL	9	1254.68	WT MLI-2	0.5	1255.67	0.024306	3.41507	0.002566	0.384392	0.0385474	4.27103
LRRK2_RCKW	1922	1932	176	11	VVLCHLHHPSL	9	1254.68	WT MLI-2	1	1255.77	0.035668	3.41518	0.002992	0.528761	0.0530907	5.87513
LRRK2_RCKW	1922	1932	176	11	VVLCHLHHPSL	9	1254.68	WT MLI-2	2	1255.81	0.003211	3.41515	0.002697	0.609018	0.0249833	6.76687
LRRK2_RCKW	1922	1932	176	11	VVLCHLHHPSL	9	1254.68	WT rebastinib	0	1255.43	0.016447	3.50981	0.001554	0	0	0
LRRK2_RCKW	1922	1932	176	11	VVLCHLHHPSL	9	1254.68	WT rebastinib	0.5	1255.65	0.006811	3.51509	0.00231	0.287188	0.0228218	3.19098
LRRK2_RCKW	1922	1932	176	11	VVLCHLHHPSL	9	1254.68	WT rebastinib	1	1255.67	0.024827	3.51293	0.001895	0.313905	0.039708	3.48784
LRRK2_RCKW	1922	1932	176	11	VVLCHLHHPSL	9	1254.68	WT rebastinib	2	1255.69	0.011901	3.51015	0.002925	0.360107	0.0281958	4.00119
LRRK2_RCKW	1948	1958	182	11	ELASKGSLDRL	10	1188.66	WT no inhibitor	0	1189.21	0.007327	3.3712	0.005921	0	0	0
LRRK2_RCKW	1948	1958	182	11	ELASKGSLDRL	10	1188.66	WT no inhibitor	0.5	1192.57	0.02522	3.37365	0.009874	4.31028	0.0336705	43.1028
LRRK2_RCKW	1948	1958	182	11	ELASKGSLDRL	10	1188.66	WT no inhibitor	1	1192.74	0.044215	3.37154	0.000712	4.71752	0.0597573	47.1752
LRRK2_RCKW	1948	1958	182	11	ELASKGSLDRL	10	1188.66	WT no inhibitor	2	1192.79	0.001663	3.38009	0.005175	4.97597	0.0104347	49.7597
LRRK2_RCKW	1948	1958	182	11	ELASKGSLDRL	10	1188.66	WT MLI-2	0	1189.21	0.03191	3.37826	0.012967	0	0	0
LRRK2_RCKW	1948	1958	182	11	ELASKGSLDRL	10	1188.66	WT MLI-2	0.5	1190.81	0.093463	3.38289	0.002195	2.05814	0.126615	20.5814
LRRK2_RCKW	1948	1958	182	11	ELASKGSLDRL	10	1188.66	WT MLI-2	1	1191.07	0.08378	3.38141	0.002742	2.48642	0.119535	24.8642
LRRK2_RCKW	1948	1958	182	11	ELASKGSLDRL	10	1188.66	WT MLI-2	2	1191.12	0.037485	3.37669	0.001018	2.65185	0.0683722	26.5185
LRRK2_RCKW	1948	1958	182	11	ELASKGSLDRL	10	1188.66	WT rebastinib	0	1189.23	0.016947	3.43842	0.000424	0	0	0
LRRK2_RCKW	1948	1958	182	11	ELASKGSLDRL	10	1188.66	WT rebastinib	0.5	1191.51	0.033974	3.43678	0.002431	2.91648	0.0486756	29.1648
LRRK2_RCKW	1948	1958	182	11	ELASKGSLDRL	10	1188.66	WT rebastinib	1	1191.71	0.023772	3.43527	0.001891	3.30568	0.0389267	33.0568
LRRK2_RCKW	1948	1958	182	11	ELASKGSLDRL	10	1188.66	WT rebastinib	2	1191.76	0.034304	3.43371	0.001581	3.5138	0.0531417	35.138
LRRK2_RCKW	1948	1958	182	11	ELASKGSLDRL	10	1188.66	WT no inhibitor	0	1189.21	0.007327	3.3712	0.005921	0	0	0
LRRK2_RCKW	1948	1958	182	11	ELASKGSLDRL	10	1188.66	WT no inhibitor	0.5	1192.57	0.02522	3.37365	0.009874	4.31028	0.0336705	43.1028
LRRK2_RCKW	1948	1958	182	11	ELASKGSLDRL	10	1188.66	WT no inhibitor	1	1192.74	0.044215	3.37154	0.000712	4.71752	0.0597573	47.1752
LRRK2_RCKW	1948	1958	182	11	ELASKGSLDRL	10	1188.66	WT no inhibitor	2	1192.79	0.001663	3.38009	0.005175	4.97597	0.0104347	49.7597
LRRK2_RCKW	1948	1958	182	11	ELASKGSLDRL	10	1188.66	WT MLI-2	0	1189.21	0.03191	3.37826	0.012967	0	0	0
LRRK2_RCKW	1948	1958	182	11	ELASKGSLDRL	10	1188.66	WT MLI-2	0.5	1190.81	0.093463	3.38289	0.002195	2.05814	0.126615	20.5814
LRRK2_RCKW	1948	1958	182	11	ELASKGSLDRL	10	1188.66	WT MLI-2	1	1191.07	0.08378	3.38141	0.002742	2.48642	0.119535	24.8642
LRRK2_RCKW	1948	1958	182	11	ELASKGSLDRL	10	1188.66	WT MLI-2	2	1191.12	0.037485	3.37669	0.001018	2.65185	0.0683722	26.5185
LRRK2_RCKW	1948	1958	182	11	ELASKGSLDRL	10	1188.66	WT rebastinib	0	1189.23	0.016947	3.43842	0.000424	0	0	0
LRRK2_RCKW	1948	1958	182	11	ELASKGSLDRL	10	1188.66	WT rebastinib	0.5	1191.51	0.033974	3.43678	0.002431	2.91648	0.0486756	29.1648
LRRK2_RCKW	1948	1958	182	11	ELASKGSLDRL	10	1188.66	WT rebastinib	1	1191.71	0.023772	3.43527	0.001891	3.30568	0.0389267	33.0568
LRRK2_RCKW	1948	1958	182	11	ELASKGSLDRL	10	1188.66	WT rebastinib	2	1191.76	0.034304	3.43371	0.001581	3.5138	0.0531417	35.138
LRRK2_RCKW	1990	2002	195	13	IIYRDLKPHNVLL	11	1593.95	WT no inhibitor	0	1594.87	0.006832	3.70888	0.001978	0	0	0
LRRK2_RCKW	1990	2002	195	13	IIYRDLKPHNVLL	11	1593.95	WT no inhibitor	0.5	1596.02	0.036043	3.71323	0.003935	1.46521	0.0470321	13.32
LRRK2_RCKW	1990	2002	195	13	IIYRDLKPHNVLL	11	1593.95	WT no inhibitor	1	1596.43	0.02874	3.71579	0.003311	2.07103	0.039388	18.8276
LRRK2_RCKW	1990	2002	195	13	IIYRDLKPHNVLL	11	1593.95	WT no inhibitor	2	1596.78	0.01295	3.72238	0.004928	2.64279	0.0203347	24.0254
LRRK2_RCKW	1990	2002	195	13	IIYRDLKPHNVLL	11	1593.95	WT MLI-2	0	1594.85	0.022672	3.7123	0.014012	0	0	0
LRRK2_RCKW	1990	2002	195	13	IIYRDLKPHNVLL	11	1593.95	WT MLI-2	0.5	1595.46	0.042816	3.71489	0.001436	0.789738	0.0621128	7.17944
LRRK2_RCKW	1990	2002	195	13	IIYRDLKPHNVLL	11	1593.95	WT MLI-2	1	1595.57	0.10528	3.71828	0.003175	0.966751	0.143592	8.78864
LRRK2_RCKW	1990	2002	195	13	IIYRDLKPHNVLL	11	1593.95	WT MLI-2	2	1595.59	0.027339	3.71824	0.000215	1.03389	0.0493292	9.39899
LRRK2_RCKW	1990	2002	195	13	IIYRDLKPHNVLL	11	1593.95	WT rebastinib	0	1594.91	0.018176	3.85131	0.00045	0	0	0
LRRK2_RCKW	1990	2002	195	13	IIYRDLKPHNVLL	11	1593.95	WT rebastinib	0.5	1596.95	0.022692	3.85735	0.003822	2.60644	0.0372744	23.6949
LRRK2_RCKW	1990	2002	195	13	IIYRDLKPHNVLL	11	1593.95	WT rebastinib	1	1597.3	0.023197	3.85217	0.000898	3.17671	0.0392933	28.8792
LRRK2_RCKW	1990	2002	195	13	IIYRDLKPHNVLL	11	1593.95	WT rebastinib	2	1597.46	0.007815	3.85077	0.003674	3.53114	0.0274792	32.1012
LRRK2_RCKW	2028	2056	208	29	GIKTSEGTPGFRAPEVARGNVIYNQQADV	26	3074.57	WT no inhibitor	0	3076.27	0.002041	3.60733	0.001593	0	0	0
LRRK2_RCKW	2028	2056	208	29	GIKTSEGTPGFRAPEVARGNVIYNQQADV	26	3074.57	WT no inhibitor	0.5	3091.98	0.113303	3.61227	0.004059	20.1474	0.145283	77.4898
LRRK2_RCKW	2028	2056	208	29	GIKTSEGTPGFRAPEVARGNVIYNQQADV	26	3074.57	WT no inhibitor	1	3092.71	0.062943	3.61778	0.001776	21.9234	0.083968	84.3209
LRRK2_RCKW	2028	2056	208	29	GIKTSEGTPGFRAPEVARGNVIYNQQADV	26	3074.57	WT no inhibitor	2	3092.57	0.186547	3.6173	0.002653	22.6417	0.259108	87.0833
LRRK2_RCKW	2028	2056	208	29	GIKTSEGTPGFRAPEVARGNVIYNQQADV	26	3074.57	WT MLI-2	0	3076.29	0.00834	3.62	0.015792	0	0	0
LRRK2_RCKW	2028	2056	208	29	GIKTSEGTPGFRAPEVARGNVIYNQQADV	26	3074.57	WT MLI-2	0.5	3085.41	0.140012	3.60956	0.001749	11.6973	0.179821	44.9897
LRRK2_RCKW	2028	2056	208	29	GIKTSEGTPGFRAPEVARGNVIYNQQADV	26	3074.57	WT MLI-2	1	3086.84	0.491342	3.61325	0.006855	14.0727	0.655217	54.1259
LRRK2_RCKW	2028	2056	208	29	GIKTSEGTPGFRAPEVARGNVIYNQQADV	26	3074.57	WT MLI-2	2	3087.31	0.107019	3.62269	0.002069	15.3119	0.149087	58.8921
LRRK2_RCKW	2028	2056	208	29	GIKTSEGTPGFRAPEVARGNVIYNQQADV	26	3074.57	WT rebastinib	0	3076.3	0.031335	3.7056	0.000558	0	0	0
LRRK2_RCKW	2028	2056	208	29	GIKTSEGTPGFRAPEVARGNVIYNQQADV	26	3074.57	WT rebastinib	0.5	3093.99	0.045896	3.70271	0.002929	22.674	0.0712474	87.2077
LRRK2_RCKW	2028	2056	208	29	GIKTSEGTPGFRAPEVARGNVIYNQQADV	26	3074.57	WT rebastinib	1	3094.06	0.121414	3.69825	0.00263	23.6781	0.167189	91.0695
LRRK2_RCKW	2028	2056	208	29	GIKTSEGTPGFRAPEVARGNVIYNQQADV	26	3074.57	WT rebastinib	2	3093.31	0.140619	3.69808	0.002484	23.6252	0.200094	90.8662
LRRK2_RCKW	2064	2076	216	13	YDILTTGGRIVEG	12	1393.73	WT no inhibitor	0	1394.44	0.014	4.03243	0.003709	0	0	0
LRRK2_RCKW	2064	2076	216	13	YDILTTGGRIVEG	12	1393.73	WT no inhibitor	0.5	1398.43	0.079994	4.03741	0.003536	5.11498	0.104115	42.6248
LRRK2_RCKW	2064	2076	216	13	YDILTTGGRIVEG	12	1393.73	WT no inhibitor	1	1399.54	0.077705	4.03945	0.002789	6.7913	0.105275	56.5942
LRRK2_RCKW	2064	2076	216	13	YDILTTGGRIVEG	12	1393.73	WT no inhibitor	2	1400.19	0.052068	4.0438	0.002257	7.9874	0.0748861	66.5617
LRRK2_RCKW	2064	2076	216	13	YDILTTGGRIVEG	12	1393.73	WT MLI-2	0	1394.43	0.00947	4.03436	0.010762	0	0	0
LRRK2_RCKW	2064	2076	216	13	YDILTTGGRIVEG	12	1393.73	WT MLI-2	0.5	1397.69	0.023673	4.02488	0.003038	4.17331	0.0326885	34.7776
LRRK2_RCKW	2064	2076	216	13	YDILTTGGRIVEG	12	1393.73	WT MLI-2	1	1398.54	0.064057	4.02552	0.00462	5.47817	0.0863373	45.6514
LRRK2_RCKW	2064	2076	216	13	YDILTTGGRIVEG	12	1393.73	WT MLI-2	2	1398.98	0.041527	4.03496	0.002578	6.3222	0.0591569	52.685
LRRK2_RCKW	2064	2076	216	13	YDILTTGGRIVEG	12	1393.73	WT rebastinib	0	1394.46	0.010416	4.20214	0.017326	0	0	0
LRRK2_RCKW	2064	2076	216	13	YDILTTGGRIVEG	12	1393.73	WT rebastinib	0.5	1400.07	0.036737	4.20181	0.000607	7.20025	0.0489551	60.0021
LRRK2_RCKW	2064	2076	216	13	YDILTTGGRIVEG	12	1393.73	WT rebastinib	1	1400.52	0.025541	4.19805	0.001922	8.08227	0.0367787	67.3523
LRRK2_RCKW	2064	2076	216	13	YDILTTGGRIVEG	12	1393.73	WT rebastinib	2	1400.6	0.031027	4.19736	0.003178	8.53724	0.0454569	71.1437
LRRK2_RCKW	2068	2083	220	16	TTGGRIVEGLKFPNEF	14	1764.93	WT no inhibitor	0	1765.88	0.012658	4.22595	0.00622	0	0	0
LRRK2_RCKW	2068	2083	220	16	TTGGRIVEGLKFPNEF	14	1764.93	WT no inhibitor	0.5	1773.64	0.070183	4.24434	0.007212	9.95091	0.0914295	71.0779
LRRK2_RCKW	2068	2083	220	16	TTGGRIVEGLKFPNEF	14	1764.93	WT no inhibitor	1	1774.51	0.067629	4.25076	0.00365	11.504	0.0917373	82.1716
LRRK2_RCKW	2068	2083	220	16	TTGGRIVEGLKFPNEF	14	1764.93	WT no inhibitor	2	1774.73	0.097721	4.25668	0.00294	12.2967	0.136857	87.8336
LRRK2_RCKW	2068	2083	220	16	TTGGRIVEGLKFPNEF	14	1764.93	WT MLI-2	0	1765.88	0.026227	4.21272	0.01377	0	0	0
LRRK2_RCKW	2068	2083	220	16	TTGGRIVEGLKFPNEF	14	1764.93	WT MLI-2	0.5	1773.17	0.035826	4.20808	0.002053	9.3491	0.0569231	66.7793
LRRK2_RCKW	2068	2083	220	16	TTGGRIVEGLKFPNEF	14	1764.93	WT MLI-2	1	1773.6	0.147451	4.21417	0.006674	10.2966	0.199687	73.5471
LRRK2_RCKW	2068	2083	220	16	TTGGRIVEGLKFPNEF	14	1764.93	WT MLI-2	2	1773.92	0.017675	4.23627	0.004128	11.1675	0.0439264	79.7677
LRRK2_RCKW	2068	2083	220	16	TTGGRIVEGLKFPNEF	14	1764.93	WT rebastinib	0	1765.9	0.012063	4.48331	0.00352	0	0	0
LRRK2_RCKW	2068	2083	220	16	TTGGRIVEGLKFPNEF	14	1764.93	WT rebastinib	0.5	1774.96	0.070579	4.48205	0.003815	11.6112	0.0917987	82.9369
LRRK2_RCKW	2068	2083	220	16	TTGGRIVEGLKFPNEF	14	1764.93	WT rebastinib	1	1775.27	0.024322	4.47645	0.003037	12.4948	0.0361987	89.2483
LRRK2_RCKW	2068	2083	220	16	TTGGRIVEGLKFPNEF	14	1764.93	WT rebastinib	2	1774.94	0.089753	4.47385	0.002204	12.5489	0.125778	89.6347

## Sheet: 工作表1
LRRK2_RCKW	1948	1958	182	11	ELASKGSLDRL			10	1188.66	WT APO	0	1189.21	0.007327	0	0	3.3712	0.005921	0	0	0	1	1
LRRK2_RCKW	1948	1958	182	11	ELASKGSLDRL			10	1188.66	WT APO	0.5	1192.57	0.02522	3.36202	0.026263	3.37365	0.009874	4.31028	0.0336705	43.1028	0.78	1
LRRK2_RCKW	1948	1958	182	11	ELASKGSLDRL			10	1188.66	WT APO	1	1192.74	0.044215	3.53814	0.044818	3.37154	0.000712	4.71752	0.0597573	47.1752	0.75	1
LRRK2_RCKW	1948	1958	182	11	ELASKGSLDRL			10	1188.66	WT APO	2	1192.79	0.001663	3.5827	0.007513	3.38009	0.005175	4.97597	0.0104347	49.7597	0.72	1
LRRK2_RCKW	1948	1958	182	11	ELASKGSLDRL			10	1188.66	WT MLI-2	0	1189.21	0.03191	0	0	3.37826	0.012967	0	0	0	1	1
LRRK2_RCKW	1948	1958	182	11	ELASKGSLDRL			10	1188.66	WT MLI-2	0.5	1190.81	0.093463	1.60535	0.09876	3.38289	0.002195	2.05814	0.126615	20.5814	0.78	1
LRRK2_RCKW	1948	1958	182	11	ELASKGSLDRL			10	1188.66	WT MLI-2	1	1191.07	0.08378	1.86481	0.089651	3.38141	0.002742	2.48642	0.119535	24.8642	0.75	1
LRRK2_RCKW	1948	1958	182	11	ELASKGSLDRL			10	1188.66	WT MLI-2	2	1191.12	0.037485	1.90933	0.049228	3.37669	0.001018	2.65185	0.0683722	26.5185	0.72	1
LRRK2_RCKW	1948	1958	182	11	ELASKGSLDRL			10	1188.66	WT reb	0	1189.23	0.016947	0	0	3.43842	0.000424	0	0	0	1	1
LRRK2_RCKW	1948	1958	182	11	ELASKGSLDRL			10	1188.66	WT reb	0.5	1191.51	0.033974	2.27486	0.037967	3.43678	0.002431	2.91648	0.0486756	29.1648	0.78	1
LRRK2_RCKW	1948	1958	182	11	ELASKGSLDRL			10	1188.66	WT reb	1	1191.71	0.023772	2.47926	0.029195	3.43527	0.001891	3.30568	0.0389267	33.0568	0.75	1
LRRK2_RCKW	1948	1958	182	11	ELASKGSLDRL			10	1188.66	WT reb	2	1191.76	0.034304	2.52994	0.038262	3.43371	0.001581	3.5138	0.0531417	35.138	0.72	1
